# Supplementary material for: Boletus edulis Extract—A New Modulator of Dysbiotic Microbiota
Source: Life (Basel). 2023 Jun 30;13(7):1481. doi: 10.3390/life13071481 (PMC10381576; doi:10.3390/life13071481)
Supplement: Supplementary file 1 [file life-13-01481-s001.zip]

Archive with 2 entries (2 files):
- Table S1_rev.pdf
- Table S2_1rev.pdf
